# Supplementary material for: Basal Primatomorpha colonized Ellesmere Island (Arctic Canada) during the hyperthermal conditions of the early Eocene climatic optimum
Source: PLoS One. 2023 Jan 25;18(1):e0280114. doi: 10.1371/journal.pone.0280114 (PMC9876366; doi:10.1371/journal.pone.0280114)
Supplement: S1 File — (TXT) [file pone.0280114.s006.txt]

xread
63 17
I._mckennai	2????????????1020001111211??111???????????0100010212111221?????
I._dawsonae	2101??????????0200011100010211100100011101110001021211122101201
I._frugivorus	01001110120?0?1201100110101111100000011100010000121210012111201
I._clarkforkensis	0?01011?0211?002011111101?021111010001?1000?000012??010??10??0?
I._fremontensis	0100?1101200000101000300101111000000011100110000122211021112101
I._graybullianus	0????1110200010211110100110211100100011000110000020200002102210
Phenacolemur_archus	0110?10112001?1101100?0000??11101111111100110011010111011001101
Arcius_fuscus	0111?11002110?11101?01100?01???1?00??0111010111101010??01000110
Arcius_lapparenti	1111?11002110?11101001100?0????1?00??11100101111010111011000110
Arcius_rougieri	0001011002110?1110000010000?111100000111001011100000110000?????
Arcius_zbyszewskii	0????11102111?011110?1010?0???????????????1?0110?1??11000010110
Acidomomys_hebeticus	1200110?0?100?010100010010??11010??001100211000001110??21101101
Edworthia_lerbekmoi	0???????????????????????????00010000010100110011010010021010001
Paromomys_farrandi	0????00001110?00010003010?1????1?00??001?2010011011010?11011000
Purgatorius_coracis	0????00010000?00010003110110??????????????000110000111010011100
Torrejonia_sirokyi	0???1????????00011000311001001010100000112100011201111002010211
Chronolestes_simul	0???10000110000001110011000000011101100012100100200010001010211
;

ccode	 +  0 9 15 21 27 49 *;


proc /;
comments 0
;
