# Supplementary material for: Basal Primatomorpha colonized Ellesmere Island (Arctic Canada) during the hyperthermal conditions of the early Eocene climatic optimum
Source: PLoS One. 2023 Jan 25;18(1):e0280114. doi: 10.1371/journal.pone.0280114 (PMC9876366; doi:10.1371/journal.pone.0280114)
Supplement: S2 File — (CSV) [file pone.0280114.s007.csv]

Specimen Number	Species	Element	RFI	OPCR	ariaDNE	ln_length
CMN 30828	I. dawsonae	m1	0.425871075	74.75	0.06445	1.288957128
CMN 30850	I. mckennai	m2	0.447509748	99.12	0.0615	1.54329811
CMN 30856	I. dawsonae	m2	0.401875418	66.75	0.05924	1.075002423
CMN 30954	I. dawsonae	m1	0.421217793	59.75	0.06169	1.11317244
CMN 30986	I. mckennai	m1	0.422024097	95	0.06569	1.44926916
CMN 30999	I. dawsonae	m1	0.426006607	106	0.06793	1.266102176
UM 108210	I. clarkforkensis	m1	0.526755757	61	0.05585	0.845868268
UM 108210	I. clarkforkensis	m2	0.533308239	73.12	0.05214	0.845868268
AMNH 88309	I. fremontensis	m1	0.499951258	98.88	0.06376	0.542324291
AMNH 88309	I. fremontensis	m2	0.4817457	94.88	0.0679	0.536493371
UM 77268	I. frugivorus	m1	0.4635527	77.62	0.06596	0.609765572
UM 77268	I. frugivorus	m2	0.503882365	94.75	0.06382	0.678033543
USNM 493883	I. graybullianus	m2	0.51165727	80.25	0.06908	0.792992516
USNM 9542	P. maturus	m1	0.508803489	95.12	0.07948	0.989541194
USNM 9542	P. maturus	m2	0.465739703	103.38	0.07181	1.036736885
YPM-PU 14030	P. pagei	m1	0.51942626	100	0.07489	0.765467842
YPM-PU 14030	P. pagei	m2	0.50755792	104.25	0.0712	0.722705983
