# Supplementary material for: Basal Primatomorpha colonized Ellesmere Island (Arctic Canada) during the hyperthermal conditions of the early Eocene climatic optimum
Source: PLoS One. 2023 Jan 25;18(1):e0280114. doi: 10.1371/journal.pone.0280114 (PMC9876366; doi:10.1371/journal.pone.0280114)
Supplement: S3 File — (CSV) [file pone.0280114.s008.csv]

Specimen Number	Species	Element	Diet	RFI	OPCR	ariaDNE	ln_length
USNM 171063	Alouatta palliata aequatorialis	m2	Folivory	0.569	52.25	0.0791	1.993338843
USNM 284782	Alouatta palliata aequatorialis	m2	Folivory	0.594	53.625	0.08339	2.083184528
USNM 290601	Alouatta palliata aequatorialis	m2	Folivory	0.547	53.25	0.07899	2.05796251
SBU-NA113	Alouatta seniculus	m2	Folivory	0.572	51.625	0.07778	2.068127782
USNM 123517	Alouatta seniculus	m2	Folivory	0.536	54	0.07861	2.047692843
USNM 281658	Alouatta seniculus	m2	Folivory	0.557	54.625	0.08722	2.045108863
USNM 281673	Alouatta seniculus	m2	Folivory	0.56	54.375	0.08304	2.048982334
USNM 281741	Alouatta seniculus	m2	Folivory	0.555	62.25	0.08106	2.109000344
USNM 281751	Alouatta seniculus	m2	Folivory	0.525	56.75	0.07822	2.165619238
USNM 281758	Alouatta seniculus	m2	Folivory	0.577	54.625	0.08719	2.054123734
AMNH-M-147472	Aotus	m2	Frugivory	0.545	51.125	0.06993	1.240111851
AMNH-M-211460	Aotus	m2	Frugivory	0.557	56.875	0.06953	1.144541221
AMNH-M-211465	Aotus	m2	Frugivory	0.559	52.875	0.07172	1.219353906
AMNH-M-67246	Aotus	m2	Frugivory	0.541	54.125	0.07101	1.128494663
AMNH-M-75996	Aotus	m2	Frugivory	0.562	58.5	0.07378	1.135586891
AMNH-M-75999	Aotus	m2	Frugivory	0.523	55.125	0.07485	1.179885009
AMNH-M-76002	Aotus	m2	Frugivory	0.513	57.375	0.06957	1.33526419
USNM-364486	Aotus	m2	Frugivory	0.553	54.125	0.06944	1.115141591
AMNH-M-67102	Ateles	m2	Frugivory	0.533	47.5	0.07455	1.678963975
AMNH-M-71787	Ateles	m2	Frugivory	0.53	47.125	0.0752	1.759580571
AMNH-M-76882	Ateles	m2	Frugivory	0.493	52.25	0.06994	1.778336449
MCZ-31759	Ateles	m2	Frugivory	0.519	70.75	0.07678	1.738710248
MCZ-34320	Ateles	m2	Frugivory	0.512	60.75	0.0691	1.609437912
MCZ-5344	Ateles	m2	Frugivory	0.502	65.25	0.0708	1.642872689
USNM-241384	Ateles	m2	Frugivory	0.496	53.75	0.06368	1.808288771
USNM-406674	Ateles	m2	Frugivory	0.526	70.875	0.07548	1.742219024
USNM-406675	Ateles	m2	Frugivory	0.508	54	0.0745	1.673351238
USNM-336204	Ateles	m2	Frugivory	0.524	54	0.06767	1.644805056
MN-Rio-106	Brachyteles	m2	Folivory	0.61	53.25	0.08665	1.93441577
MN-Rio-24104	Brachyteles	m2	Folivory	0.564	51.875	0.07092	2.051556338
MN-Rio-24114	Brachyteles	m2	Folivory	0.617	53.625	0.08556	2.0255132
MN-Rio-2718	Brachyteles	m2	Folivory	0.588	49.625	0.08484	2.152924318
MN-Rio-30191	Brachyteles	m2	Folivory	0.612	47.25	0.07302	1.987874348
MN-Rio-526	Brachyteles	m2	Folivory	0.602	52.625	0.07906	2.113842968
MN-Rio-6699	Brachyteles	m2	Folivory	0.586	59.625	0.08729	2.07819076
MN-Rio-7724	Brachyteles	m2	Folivory	0.61	50.875	0.07978	2.041220329
MN-Rio-8513	Brachyteles	m2	Folivory	0.613	50.75	0.07723	2.069391206
AMNH-M-73720	Cacajao	m2	Hard-Object	0.499	57.625	0.05912	1.458382438
AMNH-M-76391	Cacajao	m2	Hard-Object	0.492	67.625	0.06021	1.53190871
AMNH-M-76648	Cacajao	m2	Hard-Object	0.498	67.75	0.05889	1.483647906
AMNH-M-78566	Cacajao	m2	Hard-Object	0.493	63.75	0.05995	1.381784206
AMNH-M-78569	Cacajao	m2	Hard-Object	0.507	59.875	0.05959	1.46441214
AMNH-M-98316	Cacajao	m2	Hard-Object	0.479	42	0.05909	1.542870668
AMNH-M-98397	Cacajao	m2	Hard-Object	0.533	76.25	0.0701	1.480012365
SBU-NCj01	Cacajao	m2	Hard-Object	0.491	85.75	0.05658	1.505631744
USNM-406423	Cacajao	m2	Hard-Object	0.47	70.875	0.06808	1.435322592
USNM-256215	Cacajao	m2	Hard-Object	0.487	63.75	0.05925	1.373209122
AMNH-M-211491	Callicebus	m2	Frugivory	0.527	77	0.09073	1.287026359
AMNH-M-211494	Callicebus	m2	Frugivory	0.545	73.375	0.08542	1.21402214
AMNH-M-40834	Callicebus	m2	Frugivory	0.462	62.75	0.07463	1.223481271
AMNH-M-76861	Callicebus	m2	Frugivory	0.49	77.5	0.07198	1.300736473
AMNH-M-77300	Callicebus	m2	Frugivory	0.524	87.75	0.07462	1.319620228
AMNH-M-78466	Callicebus	m2	Frugivory	0.53	71	0.07252	1.268355063
AMNH-M-78473	Callicebus	m2	Frugivory	0.522	60.625	0.06876	1.281489247
AMNH-M-78580	Callicebus	m2	Frugivory	0.542	73.25	0.08185	1.260164084
AMNH-M-94979	Callicebus	m2	Frugivory	0.539	65.75	0.07268	1.244154594
AMNH-M-239863	Cebus	m2	Hard-Object	0.493	60.75	0.06025	1.574846468
AMNH-M-239864	Cebus	m2	Hard-Object	0.477	52.75	0.05842	1.593308531
AMNH-M-78501	Cebus	m2	Hard-Object	0.498	53.5	0.06023	1.547562509
USNM-291128	Cebus	m2	Hard-Object	0.492	55.625	0.06608	1.528227857
USNM-291123	Cebus	m2	Hard-Object	0.507	55.625	0.06472	1.609437912
USNM-291133	Cebus	m2	Hard-Object	0.484	49.75	0.0591	1.541159072
USNM-296634	Cebus	m2	Hard-Object	0.453	52.5	0.05683	1.562346305
USNM-361019	Cebus	m2	Hard-Object	0.488	54.875	0.06035	1.553925203
USNM-461384	Cebus	m2	Hard-Object	0.485	63.875	0.06306	1.501852702
AMNH-M-461707	Chiropotes	m2	Hard-Object	0.49	72.375	0.0587	1.324950731
AMNH-M-545874	Chiropotes	m2	Hard-Object	0.489	66	0.05864	1.412692835
AMNH-M-95302	Chiropotes	m2	Hard-Object	0.522	80.125	0.06663	1.426716276
MCZ-31701	Chiropotes	m2	Hard-Object	0.526	76.125	0.06364	1.382035304
USNM-406583	Chiropotes	m2	Hard-Object	0.503	90.625	0.06234	1.292532981
USNM-406593	Chiropotes	m2	Hard-Object	0.513	75.375	0.06538	1.25846099
USNM-543357	Chiropotes	m2	Hard-Object	0.501	74.625	0.05716	1.341558467
USNM-338962	Chiropotes	m2	Hard-Object	0.498	90.25	0.06319	1.44926916
USNM-546263	Chiropotes	m2	Hard-Object	0.5	61	0.05936	1.389040587
USNM-549519	Chiropotes	m2	Hard-Object	0.495	86	0.06338	1.285921387
AMNH-M-76412	Pithecia	m2	Hard-Object	0.513	62.125	0.0562	1.444327392
MCZ-30720	Pithecia	m2	Hard-Object	0.509	83.625	0.06875	1.296096093
USNM-374744	Pithecia	m2	Hard-Object	0.489	94.875	0.06085	1.332629837
USNM-374745	Pithecia	m2	Hard-Object	0.521	83.125	0.06119	1.324418957
USNM-374746	Pithecia	m2	Hard-Object	0.476	69.25	0.05219	1.347033647
USNM-374756	Pithecia	m2	Hard-Object	0.507	92.625	0.05768	1.282599125
USNM-374759	Pithecia	m2	Hard-Object	0.51	73.375	0.05675	1.322289031
USNM-374767	Pithecia	m2	Hard-Object	0.498	73.75	0.05734	1.324684879
USNM-461919	Pithecia	m2	Hard-Object	0.484	87.625	0.06556	1.401429249
USNM-545891	Pithecia	m2	Hard-Object	0.511	80.375	0.06171	1.421420163
AMNH-M-38792	Saimiri	m2	Omnivory	0.57	52.375	0.08539	1.057790294
AMNH-M-76003	Saimiri	m2	Omnivory	0.556	56.75	0.07991	1.05431203
AMNH-M-76583	Saimiri	m2	Omnivory	0.521	56.875	0.08006	1.022450928
AMNH-M-76586	Saimiri	m2	Omnivory	0.558	59.25	0.08648	1.00795792
AMNH-M-98272	Saimiri	m2	Omnivory	0.538	56.625	0.08471	1.05431203
USNM-364497	Saimiri	m2	Omnivory	0.541	55	0.08318	1.033184483
USNM-396265	Saimiri	m2	Omnivory	0.536	57.125	0.08205	0.989541194
USNM-518547	Saimiri	m2	Omnivory	0.563	52.625	0.07955	0.993251773
USNM-545893	Saimiri	m2	Omnivory	0.554	53.75	0.08422	1.01884732
USNM-546267	Saimiri	m2	Omnivory	0.536	57.375	0.08731	0.989541194
CMN 30828	I. dawsonae	m1	Fossils	0.425871075	74.75	0.06445	1.288957128
CMN 30850	I. mckennai	m2	Fossils	0.447509748	99.12	0.0615	1.54329811
CMN 30856	I. dawsonae	m2	Fossils	0.401875418	66.75	0.05924	1.075002423
CMN 30954	I. dawsonae	m1	Fossils	0.421217793	59.75	0.06169	1.11317244
CMN 30986	I. mckennai	m1	Fossils	0.422024097	95	0.06569	1.44926916
CMN 30999	I. dawsonae	m1	Fossils	0.426006607	106	0.06793	1.266102176
UM 108210	I. clarkforkensis	m1	Fossils	0.526755757	61	0.05585	0.845868268
UM 108210	I. clarkforkensis	m2	Fossils	0.533308239	73.12	0.05214	0.845868268
AMNH 88309	I. fremontensis	m1	Fossils	0.499951258	98.88	0.06376	0.542324291
AMNH 88309	I. fremontensis	m2	Fossils	0.4817457	94.88	0.0679	0.536493371
UM 77268	I. frugivorus	m1	Fossils	0.4635527	77.62	0.06596	0.609765572
UM 77268	I. frugivorus	m2	Fossils	0.503882365	94.75	0.06382	0.678033543
USNM 493883	I. graybullianus	m2	Fossils	0.51165727	80.25	0.06908	0.792992516
USNM 9542	P. maturus	m1	Fossils	0.508803489	95.12	0.07948	0.989541194
USNM 9542	P. maturus	m2	Fossils	0.465739703	103.38	0.07181	1.036736885
YPM-PU 14030	P. pagei	m1	Fossils	0.51942626	100	0.07489	0.765467842
YPM-PU 14030	P. pagei	m2	Fossils	0.50755792	104.25	0.0712	0.722705983
