# Supplementary material for: Basal Primatomorpha colonized Ellesmere Island (Arctic Canada) during the hyperthermal conditions of the early Eocene climatic optimum
Source: PLoS One. 2023 Jan 25;18(1):e0280114. doi: 10.1371/journal.pone.0280114 (PMC9876366; doi:10.1371/journal.pone.0280114)
Supplement: S4 File — (CSV) [file pone.0280114.s009.csv]

Specimen Number	Species	Diet	PC1	PC2	PC3
USNM 171063	Alouatta palliata aequatorialis	Folivory	-2.036205143	-0.63865062	-0.015324251
USNM 284782	Alouatta palliata aequatorialis	Folivory	-2.784396479	-0.532383976	0.091083249
USNM 290601	Alouatta palliata aequatorialis	Folivory	-1.773127166	-0.876838115	-0.421935346
SBU-NA113	Alouatta seniculus	Folivory	-2.089962437	-0.856482833	0.082985023
USNM 123517	Alouatta seniculus	Folivory	-1.570999016	-0.916588586	-0.581874084
USNM 281658	Alouatta seniculus	Folivory	-2.41280582	-0.413469334	-0.776442122
USNM 281673	Alouatta seniculus	Folivory	-2.207150712	-0.610260313	-0.455478935
USNM 281741	Alouatta seniculus	Folivory	-2.081740707	-0.859106586	-0.444778935
USNM 281751	Alouatta seniculus	Folivory	-1.520917125	-1.242569542	-0.808246767
USNM 281758	Alouatta seniculus	Folivory	-2.724708765	-0.354210343	-0.433821312
AMNH-M-147472	Aotus	Frugivory	-0.214656557	0.503996779	0.559267865
AMNH-M-211460	Aotus	Frugivory	-0.258180715	0.746334743	0.842463742
AMNH-M-211465	Aotus	Frugivory	-0.511545986	0.692584027	0.695776534
AMNH-M-67246	Aotus	Frugivory	-0.087211023	0.788381222	0.478530781
AMNH-M-75996	Aotus	Frugivory	-0.583269086	0.990121221	0.657774704
AMNH-M-75999	Aotus	Frugivory	-0.110622783	0.785104776	-0.10833705
AMNH-M-76002	Aotus	Frugivory	0.178863105	0.145386772	-0.019795284
USNM-364486	Aotus	Frugivory	-0.157064611	0.791396764	0.794608504
AMNH-M-67102	Ateles	Frugivory	-0.838083017	-0.301329832	-0.177337433
AMNH-M-71787	Ateles	Frugivory	-0.928396925	-0.46200097	-0.313500777
AMNH-M-76882	Ateles	Frugivory	-0.068386947	-0.905292313	-0.621043003
MCZ-31759	Ateles	Frugivory	-0.833551469	-0.384213278	-0.595049176
MCZ-34320	Ateles	Frugivory	-0.103724411	-0.492310005	-0.150043394
MCZ-5344	Ateles	Frugivory	-0.096037731	-0.525780299	-0.450524198
USNM-241384	Ateles	Frugivory	0.233460352	-1.259872171	-0.178784507
USNM-406674	Ateles	Frugivory	-0.864251314	-0.426044316	-0.391659417
USNM-406675	Ateles	Frugivory	-0.449586467	-0.392202938	-0.602896408
USNM-336204	Ateles	Frugivory	-0.240159575	-0.591184919	0.131457284
MN-Rio-106	Brachyteles	Folivory	-3.049078398	0.020052605	0.233749273
MN-Rio-24104	Brachyteles	Folivory	-1.529356147	-1.180542932	0.398548603
MN-Rio-24114	Brachyteles	Folivory	-3.19692737	-0.206953448	0.377681516
MN-Rio-2718	Brachyteles	Folivory	-2.865248906	-0.64259887	-0.143097967
MN-Rio-30191	Brachyteles	Folivory	-2.309201057	-0.744080067	1.124573272
MN-Rio-526	Brachyteles	Folivory	-2.677211668	-0.775868389	0.494109693
MN-Rio-6699	Brachyteles	Folivory	-2.895837276	-0.366709093	-0.297476414
MN-Rio-7724	Brachyteles	Folivory	-2.755979833	-0.547177706	0.623557901
MN-Rio-8513	Brachyteles	Folivory	-2.678976339	-0.720030166	0.826058948
AMNH-M-73720	Cacajao	Hard-Object	0.883649504	-0.686288389	0.351958163
AMNH-M-76391	Cacajao	Hard-Object	0.835461805	-0.826231567	0.121881286
AMNH-M-76648	Cacajao	Hard-Object	0.882783737	-0.757665058	0.336389064
AMNH-M-78566	Cacajao	Hard-Object	1.014988345	-0.500019108	0.23457608
AMNH-M-78569	Cacajao	Hard-Object	0.726514959	-0.644893409	0.456467989
AMNH-M-98316	Cacajao	Hard-Object	1.08787798	-0.956842264	-0.035698589
AMNH-M-98397	Cacajao	Hard-Object	-0.328932234	-0.071075072	0.215468206
SBU-NCj01	Cacajao	Hard-Object	1.103974068	-0.945622764	0.353861533
USNM-406423	Cacajao	Hard-Object	0.802321852	-0.322735293	-0.718081423
USNM-256215	Cacajao	Hard-Object	1.158924272	-0.538681263	0.180858853
AMNH-M-211491	Callicebus	Frugivory	-1.270293517	1.323298311	-1.12555337
AMNH-M-211494	Callicebus	Frugivory	-1.131213995	1.304320644	-0.43200779
AMNH-M-40834	Callicebus	Frugivory	0.775080614	0.430975501	-1.170322643
AMNH-M-76861	Callicebus	Frugivory	0.42099735	0.244910264	-0.555279136
AMNH-M-77300	Callicebus	Frugivory	-0.278101372	0.466652015	-0.149266934
AMNH-M-78466	Callicebus	Frugivory	-0.179484051	0.504543307	0.117416187
AMNH-M-78473	Callicebus	Frugivory	0.156100824	0.262798533	0.216320006
AMNH-M-78580	Callicebus	Frugivory	-0.922309665	1.018302076	-0.276354802
AMNH-M-94979	Callicebus	Frugivory	-0.296805414	0.602508452	0.275126046
AMNH-M-239863	Cebus	Hard-Object	0.766733578	-0.915984565	0.114087282
AMNH-M-239864	Cebus	Hard-Object	1.099104364	-1.109449831	-0.053164142
AMNH-M-78501	Cebus	Hard-Object	0.724696512	-0.835928707	0.216009971
USNM-291128	Cebus	Hard-Object	0.480738396	-0.536778685	-0.257014215
USNM-291123	Cebus	Hard-Object	0.239979884	-0.722365783	0.047765153
USNM-291133	Cebus	Hard-Object	1.013553616	-0.932350286	0.050896262
USNM-296634	Cebus	Hard-Object	1.596849313	-1.213564657	-0.348279681
USNM-361019	Cebus	Hard-Object	0.861280108	-0.884757075	0.03219945
USNM-461384	Cebus	Hard-Object	0.802950814	-0.65096141	-0.168174452
AMNH-M-461707	Chiropotes	Hard-Object	1.204587827	-0.445345872	0.293602136
AMNH-M-545874	Chiropotes	Hard-Object	1.11892381	-0.647838923	0.234311227
AMNH-M-95302	Chiropotes	Hard-Object	0.11346819	-0.162969446	0.278511003
MCZ-31701	Chiropotes	Hard-Object	0.288992435	-0.190475909	0.564949114
USNM-406583	Chiropotes	Hard-Object	0.823556543	-0.146169543	0.298922136
USNM-406593	Chiropotes	Hard-Object	0.526651593	0.115827831	0.292224541
USNM-543357	Chiropotes	Hard-Object	1.112371266	-0.511715667	0.574786035
USNM-338962	Chiropotes	Hard-Object	0.660663154	-0.475009125	0.075412409
USNM-546263	Chiropotes	Hard-Object	0.936390403	-0.516185531	0.389942885
USNM-549519	Chiropotes	Hard-Object	0.889007351	-0.113919132	0.096754171
AMNH-M-76412	Pithecia	Hard-Object	0.866919928	-0.738311359	0.790524888
MCZ-30720	Pithecia	Hard-Object	0.336270581	0.177246532	-0.015179441
USNM-374744	Pithecia	Hard-Object	1.079063892	-0.363489733	0.132830986
USNM-374745	Pithecia	Hard-Object	0.58323641	-0.199632077	0.667696746
USNM-374746	Pithecia	Hard-Object	1.788653001	-0.863034966	0.462614456
USNM-374756	Pithecia	Hard-Object	1.059868256	-0.331142353	0.675520482
USNM-374759	Pithecia	Hard-Object	1.024048608	-0.452052186	0.766894845
USNM-374767	Pithecia	Hard-Object	1.166903308	-0.47759843	0.520129238
USNM-461919	Pithecia	Hard-Object	0.784745414	-0.311373213	-0.29508404
USNM-545891	Pithecia	Hard-Object	0.587415504	-0.431330215	0.41050635
AMNH-M-38792	Saimiri	Omnivory	-1.322089167	1.752115249	0.08343163
AMNH-M-76003	Saimiri	Omnivory	-0.770597207	1.440752685	0.198997464
AMNH-M-76583	Saimiri	Omnivory	-0.211577391	1.377574881	-0.398497322
AMNH-M-76586	Saimiri	Omnivory	-1.147628521	1.866943069	-0.168441841
AMNH-M-98272	Saimiri	Omnivory	-0.791542013	1.598022553	-0.423259599
USNM-364497	Saimiri	Omnivory	-0.718233257	1.583928245	-0.261135003
USNM-396265	Saimiri	Omnivory	-0.521381744	1.606870784	-0.25133543
USNM-518547	Saimiri	Omnivory	-0.781913165	1.587885239	0.375191681
USNM-545893	Saimiri	Omnivory	-0.961736053	1.718229311	-0.09659887
USNM-546267	Saimiri	Omnivory	-0.84317065	1.858892164	-0.592582746
CMN 30828	I. dawsonae	Fossils-Arctic	1.867247594	-0.348667814	-1.168079983
CMN 30850	I. mckennai	Fossils-Arctic	1.417015703	-0.969531123	-0.736097043
CMN 30856	I. dawsonae	Fossils-Arctic	2.804296551	-0.218315898	-1.132513019
CMN 30954	I. dawsonae	Fossils-Arctic	2.315920329	-0.107876989	-0.977397761
CMN 30986	I. mckennai	Fossils-Arctic	1.658768679	-0.66213437	-1.398850276
CMN 30999	I. dawsonae	Fossils-Arctic	1.679515762	-0.130439645	-1.379548
UM 108210	I. clarkforkensis	Fossils-Mid Latitude	1.392585013	0.634462301	1.363950719
UM 108210	I. clarkforkensis	Fossils-Mid Latitude	1.520279047	0.483174753	1.717799061
AMNH 88309	I. fremontensis	Fossils-Mid Latitude	1.676235818	1.581779987	0.546718573
AMNH 88309	I. fremontensis	Fossils-Mid Latitude	1.70572536	1.71959427	-0.033219073
UM 77268	I. frugivorus	Fossils-Mid Latitude	2.012781037	1.3898271	-0.259887526
UM 77268	I. frugivorus	Fossils-Mid Latitude	1.451403467	1.298036203	0.539700414
USNM 493883	I. graybullianus	Fossils-Mid Latitude	0.874928436	1.325218932	0.272566568
USNM 9542	P. maturus	Fossils-Mid Latitude	0.047873583	1.373873623	-0.554276993
USNM 9542	P. maturus	Fossils-Mid Latitude	1.113319879	0.727224675	-0.825069422
YPM-PU 14030	P. pagei	Fossils-Mid Latitude	0.434567811	1.696328459	0.044207959
YPM-PU 14030	P. pagei	Fossils-Mid Latitude	0.891038238	1.566904586	0.101015206
