# Supplementary material for: Basal Primatomorpha colonized Ellesmere Island (Arctic Canada) during the hyperthermal conditions of the early Eocene climatic optimum
Source: PLoS One. 2023 Jan 25;18(1):e0280114. doi: 10.1371/journal.pone.0280114 (PMC9876366; doi:10.1371/journal.pone.0280114)
Supplement: S5 File — (R) [file pone.0280114.s010.R]

#Packages Needed
library(ggfortify) 
library(ggplot2)

#Import data
fossils <- read.csv("Fossils_Data.csv")  ##This file contains only the fossil data
combined_data <- read.csv("PCA_Data.csv") ##This file contains the fossil and platyrrhine data
res.PCA <- read.csv("MANOVA_Data.csv") ##This file contains the results from the PCA, the fossils are separated into Arctic and Mid-latitude groups

#Dental Topography ANOVAs
one.wayRFI <- aov(RFI ~ Species, data = fossils)
one.wayariaDNE <- aov(ariaDNE ~ Species, data = fossils)
one.wayOPCR <- aov(OPCR ~ Species, data = fossils)

#Dental Topography Post-Hoc
tukeyRFI <- TukeyHSD(one.wayRFI)
tukey.ariaDNE <- TukeyHSD(one.wayariaDNE)

#Dental Topography Box plots
  #Specify order
  Species_lab <- factor(fossils$Species, levels = c("I. dawsonae", "I. mckennai", "I. clarkforkensis", "I. graybullianus", "I. frugivorus", "I. fremontensis", "P. pagei", "P. maturus" ))

boxplot(RFI~Species_lab, data = fossils, xlab =("Species"), ylab =("RFI"))
boxplot(ariaDNE~Species_lab, data = fossils, xlab =("Species"), ylab =("ariaDNE"))
boxplot(OPCR~Species_lab, data = fossils, xlab =("Species"), ylab =("OPCR"))

#PCA
M2pca <- prcomp(combined_data[,c(5,7,8)], scale. = T, center = T)

##plot PCA
  #legend order
  combined_data$Diet <- factor(combined_data$Diet, levels = c("Folivory", "Frugivory", "Hard-Object", "Omnivory", "Fossils", "Insectivory" ))

autoplot(M2pca, data=combined_data, colour = 'Diet', loadings = T, 
         loadings.label = T, size=2, label = T, label.label='Species', 
         label.repel = T, loadings.label.repel=T, frame=T)

#MANOVA on PCA results
res.man <- manova(cbind(PC1, PC2, PC3)~Diet, data=res.PCA)

#ANOVA on PCA results
one.wayPC1 <- aov(PC1~Diet, data=res.PCA)
one.wayPC2 <- aov(PC2~Diet, data=res.PCA)
one.wayPC3 <- aov(PC3~Diet, data=res.PCA)

#Post Hoc on PCA ANOVA
tukey.PC1 <- TukeyHSD(one.wayPC1)
tukey.PC2 <- TukeyHSD(one.wayPC2)
tukey.PC3 <- TukeyHSD(one.wayPC3)

#Principal Component Box plots
  #Specify order
  Diet_lab <- factor(res.PCA$Diet, levels = c("Fossils-Arctic", "Fossils-Mid Latitude", "Folivory", "Frugivory", "Hard-Object", "Omnivory"))

boxplot(M2pca$x[,1]~Diet_lab, data=res.PCA, xlab = "Diet", ylab = "PC1")
boxplot(M2pca$x[,2]~Diet_lab, data=res.PCA, xlab = "Diet", ylab = "PC2")
boxplot(M2pca$x[,3]~Diet_lab, data=res.PCA, xlab = "Diet", ylab = "PC3")
